# Supplementary material for: Psychometric Characteristics of Smartphone-Based Gait Analyses in Chronic Health Conditions: A Systematic Review
Source: J Funct Morphol Kinesiol. 2025 Apr 16;10(2):133. doi: 10.3390/jfmk10020133 (PMC12015829; doi:10.3390/jfmk10020133)
Supplement: Supplementary file 1 [file jfmk-10-00133-s001.zip]

Archive with 1 entries (1 files):
- jfmk-3423841-supplementary.pdf
